# Supplementary material for: Overexpression of DoBAM1 from Yam (Dioscorea opposita Thunb.) Enhances Cold Tolerance in Transgenic Tobacco
Source: Genes (Basel). 2022 Dec 6;13(12):2296. doi: 10.3390/genes13122296 (PMC9777697; doi:10.3390/genes13122296)
Supplement: Supplementary file 1 [file genes-13-02296-s001.zip]

Archive with 1 entries (1 files):
- genes-1981653-supplementary.pdf
